# Supplementary material for: Food Insecurity Among Post-Secondary Students in High Income Countries: Systematic Review and Meta-Analysis
Source: Curr Nutr Rep. 2025 Apr 8;14(1):58. doi: 10.1007/s13668-025-00651-2 (PMC11978725; doi:10.1007/s13668-025-00651-2)
Supplement: Supplementary file 1 — Supplementary Material 1 [file 13668_2025_651_MOESM1_ESM.xlsx]

## Sheet: Sheet1
Reference number	Lead author	Title	Year published	Country study was conducted	Study design	Study setting	Recruitment inclusion criteria	Food Insecurity Measure	Food security reference period	Food security method	Sample size	Female n	Male n	Non-binary/ missing n	Female %	Male %	Non-binary/ missing %	Age (Mean)	Age (SD)	Age (Range)	Domestic student n (%)	International student n (%)	Food Secure n	Food Secure %	Food Insecure n	Food Insecure %	Health outcomes	Academic outcomes
1	Abu	University students suggest solutions to campus food insecurity: a mixed methods study	2023	United States	Qualitative research	University	Students who had participated in a previous larger survey	HFIAS	Not reported	Online survey	16	8	8		50	50		25.1	5.96		Not reported	Not reported	4	25	10	75
2	Adamovic	Food insecurity on a college campus: Prevalence, determinants, and solutions	2022	United States	Cross sectional study	University	Undergraduate and graduate students	USDA 6	12 months	Online survey	339	261	78		77	23		Not reported			Not reported	Not reported	155	46	184	54
3	Ahmed	A developing crisis in hunger: food insecurity within 3 public colleges before and during the COVID-19 pandemic	2023	United States	Cross sectional study	University	General Psychology research pool	USDA 10	3 months	Online survey	1989	1424	547	18	71.6	27.5	10	23.75	7.69	18-40	Not reported	Not reported	1357	68.2	632	31.8	Psychological well-being, worse health, and less access to healthcare	Poor academic progress
4	Alexis	Implementation of a food scholarship program improves nutrient intake and dietary quality of college students	2022	United States	Non-randomised experimental study	University	Students admitted into the university's food scholarship program	USDA 6	Not reported	Paper based survey	49	38	11		78	22		28	8		Not reported	Not reported	22	47	25	53
5	Ames	Psychometric Validation of the 10-Item USDA Food Security Scale for Use with College Students	2019	United States	Diagnostic test accuracy study	University	Students at one university	USDA 10	12 months	Not reported	478	Not reported	Not reported	Not reported	Not reported	Not reported	Not reported	Not reported	Not reported	18-74	Not reported	Not reported	376	78.6	102	21.4
6	Assoumou	Food insecurity and risky sexual behaviors among college students during the COVID-19 pandemic	2023	United States	Cross sectional study	University	Students aged 18 years and older at one university	USDA 6	Not reported	Online survey	320	241	78	1	75.3	24.4	0.3	Not reported	Not reported	18-25+	Not reported	Not reported	219	70.6	91	29.4
7	Barr	Community-Based Participatory Research: Partnering with College Students to Develop a Tailored, Wellness-Focused Intervention for University Campuses	2022	United States	Cross sectional study	University	Students at the university for at least 1 year and between the ages of 18 and 24	USDA 6	12 months	Online survey	1036	614	316	106	59.2	30.5	10.3	19.7	1.6	Not reported	Not reported	Not reported	377	38.6	1413	61.4
8	Barry	Students with Food Insecurity Are More Likely to Screen Positive for an Eating Disorder at a Large, Public University in the Midwest	2021	United States	Cross sectional study	University	Undergraduate, graduate, and professional degree student	USDA 10	12 months	Online survey	804	513	291		50.4	49.6		21.6			Not reported	Not reported	378	47.8	426	52.2	Disordered eating
9	Becerra	Psychological Distress among College Students: Role of Food Insecurity and Other Social Determinants of Mental Health	2020	United States	Cross sectional study	University	Students enrolled in general education courses at one university; aged 18+ years.	USDA 6	Not reported	Hard-copy survey	302	190	112		63	37		Not reported	Not reported	18-24+	Not reported	Not reported	189	62.5	113	37.5	Mental health (psychological distress, very poor self-reported mental health)
10	Bennett	Food insecurity during COVID-19: An Australian university experience	2022	Australia	Cross sectional study	University	Undergraduate and postgraduate students enrolled at one Australian university aged 18 and above.	USDA 6	3 months	Online survey	1315	570	252	493	43.4	19.2	37.5	Not reported	Not reported	Not reported	513 (61.7)	318 (38.3)	887	67.5	428	32.5	Mental health (depression and anxiety) and poor well-being
11	Berger	Food insecurity associated with educational disruptions during the COVID-19 pandemic for college students and the role of anxiety and depression	2022	United States	Cross sectional study	University	cross-sectional population representative online survey of matriculated students from April 2020	USDA 4	2 weeks	Online survey	2282	1324	958		58	42		22			Not reported	Not reported	958	42	1324	58	Anxiety or depression	Poor academic progress
12	Birmachu	Exploration of dietary beliefs and social cognitive factors that influence eating habits among college students attending a rural Midwestern university	2023	United States	Qualitative research	University	Undergraduate and graduate students	USDA 10	Not reported	Face to face	49	37	10	Other: 2	75.5	20.4	Other: 4.1	21.4	1.8	19-25	Not reported	Not reported	21	43.8	28	56.2		Time poor (unable to tend to their health due to academics)
13	Brandhorst	A broadened understanding of university student food security: undergraduate and graduate student food utilization and access at a Big Ten university	2023	United States	Cross sectional study	University	Random sample of undergraduate and graduate students.	USDA 6	9 months	Online survey	1408	856	552	0	60.8	39.2	0	Not reported	Not reported	Not reported	Not reported	Not reported	1029	73.1	379	26.9	Wellbeing (energy level, overall health, and concentration)	Poor academic progress (lower GPA among)
14	Brescia	Underestimating College Student Food Insecurity: Marginally Food Secure Students May Not Be Food Secure	2022	United States	Cross sectional study	University	Undergraduate students	USDA 10	Not reported	Online survey	6823	Not reported	Not reported	Not reported	Not reported	Not reported	Not reported	20.9	2.8	Not reported	Not reported	Not reported	2866	42	3957	58		Poor academic progress (lower GPA among)
15	Brown	Prevalence of food insecurity in NCAA Division III collegiate athletes	2023	United States	Cross sectional study	University	Student athletes	USDA 6	12 months	Online survey	787	461	259	67	58.5	32.9	8.6	Not reported	Not reported	18-29	Not reported	Not reported	671	85.3	116	14.7	Poor sleep and poor mental health
16	Bruening	Factors Related to the High Rates of Food Insecurity among Diverse, Urban College Freshmen	2016	United States	Cross sectional study	University	College freshmen living in two residence	USDA 2	Within the past month AND within the past 3 months	Online survey	209	130	79		62	38		18.8	0.5		Not reported	Not reported	67	32	142	68	Depression
17	Canen	The role of sexual orientation in the relationships among food insecurity, food literacy, and disordered eating	2023	United States	Cross sectional study	University	Students at one university	USDA 10	since living in college	Online survey	572	439	115	18	77	20	3	19.7	Not reported	Not reported	Not reported	Not reported	429	75	143	25
18	Castellanos	Food insecurity, financial priority, and nutrition literacy of university students at a mid-size private university	2020	United States	Cross sectional study	University	Undergraduate students	USDA 6	1 month/30 days	Online survey	560	Not reported	Not reported	Not reported	Not reported	Not reported	Not reported	Not reported	Not reported	Not reported	Not reported	Not reported	354	63.3	206	36.7
19	Cedillo	Evaluation of food security status, psychological well-being, and stress on BMI and diet-related behaviors among a sample of college students	2023	United States	Cross sectional study	University	Non-freshmen students	USDA 6	Not reported	Not reported	1439	992	376	71	68.9	26.1	5	22.15	6.56	18-28+	Not reported	Not reported	798	55.5	641	44.5	High BMI
20	Chaparro	Food insecurity prevalence among college students at the University of Hawai'i at MÄnoa	2009	United States	Cross sectional study	University	Students at one university	USDA 10	12 months	Face to face	410	231	177	2	56	44	0	26	Not reported	Not reported	Not reported	Not reported	226	55	184	45
21	Chodur	Campus Food Pantry Use May Improve Daily Frequency of Fruit and Vegetable Intake Among California University Students Experiencing Food Insecurity	2023	United States	Cross sectional study	University		USDA 6	Most recent academic term	Online survey	1188	804	217	167	67.7	18.3	14	22	3.8	Not reported	Not reported	Not reported	492	41	696	59		Poor academic progress (lower GPA among)
22	Christensen	Food insecurity associated with elevated eating disorder symptoms, impairment, and eating disorder diagnoses in an American University student sample before and during the beginning of the COVID-19 pandemic	2021	United States	Cross sectional study	University	Undergraduate and postgraduate students	Radimer/Cornel	Not reported	Online survey	579	440	128	11	76	22	2	21.8	5.3	18-78	Not reported	Not reported	306	47.2	306	52.8	Disorderd eating
23	Coakley	Basic Needs Insecurities Are Associated with Anxiety, Depression, and Poor Health Among University Students in the State of New Mexico	2022	United States	Cross sectional study	University	Full-time nursing students	USDA 10	1 month/30 days	Online survey	833	535	246	52	64.2	29.6	6.2	28.3	10	18-26+	788 (94.6)	45 (5.4)	213	25.6	620	74.4	Anxiety, depression, and fair/poor health, and fair/poor health
24	Cockerham	Food insecurity in baccalaureate nursing students: A cross-sectional survey	2021	United States	Cross sectional study	University	Undergraduate and graduate students at one private Catholic university	USDA 6	12 months	Online survey	55	48	7		87.3	12.7		22.6	2.3		Not reported	Not reported	22	40	33	60		Poor academic progress (lower GPA among)
25	Dana	Food Insecurity, Food Assistance, and Psychological Distress among University Students: Cross-Sectional Survey Western Australia, 2020	2023	Australia	Cross sectional study	University	Undergraduate and postgraduate students enrolled at one university	USDA 18	Since 20 March 2020	Online survey	213	149	64		70	30		26.07	7.02	18-53	109 (51)	104 (49)	112	52	101	48	Psychological distress (depression, anxiety, and stress)
26	Davidson	Food insecurity prevalence among university students in New Hampshire	2020	United States	Cross sectional study	University	Undergraduate and graduate students at one university	USDA 6	12 months	Online survey	943	741	194	8	78.6	20.6	0.6	21	Not reported	18-65	911 (96.6)	32 (3.4)	705	74.8	238	25.2
27	Davitt	Effects of COVID-19 on University Student Food Security	2021	United States	Cross sectional study	University	Students aged 18-30 years at one university	USDA 6	Not reported	Online survey	1434	878	556	0	64.2	38.8	0	21.4	2	Not reported	Not reported	Not reported	1184	83	250	17	Higher BMIs, and self-reported poorer health status
28	DeBate	Food Insecurity, Well-being, and Academic Success among College Students: Implications for Post COVID-19 Pandemic Programming	2021	United States	Cross sectional study	University	undergraduate and graduate students at a large research university	USDA 6	Not reported	Online survey	1743	1222	544	0	69.2	30.8	0	Not reported	Not reported	Not reported	Not reported	Not reported	927	53.2	816	46.8	Psychological distress, loneliness, and suicide behavior, with reduced scores for flourishing and resiliency as compared to their food secure counterparts	Poor academic progress (lower GPA among)
29	Dickinson	SNAP, campus food insecurity, and the politics of deservingness	2022	United States	Qualitative research	College	Previous study participants	USDA 2	Not reported	Face to face	22	Not reported	Not reported	Not reported	Not reported	Not reported	Not reported	Not reported	Not reported	Not reported	Not reported	Not reported	2	10	20	90
30	El Zein	Food Insecurity Is Associated with Increased Risk of Obesity in US College Students	2020	United States	Cross sectional study	University	Undergraduate and graduate students	USDA 10	12 months	Online survey	683	470	205	8	69	30	1	Not reported	Not reported	18-21	Not reported	Not reported	510	74.6	173	25.4	Obesity
31	El Zein	Why Are Hungry College Students Not Seeking Help? Predictors of and Barriers to Using an On-Campus Food Pantry	2018	United States	Cross sectional study	University	First year students	USDA 10	Not reported	Online survey	899	664	230	5	74.3	25.7	0	Not reported	Not reported	Not reported	796 (88.7)	101 (11.3)	616	68.5	283	32
32	El Zein	Obstacles to university food pantry use and student-suggested solutions: A qualitative study	2022	United States	Qualitative research	University	Second-year students	USDA 10	12 months	Face to face	41	29	12		70.7	29.3		23.7	5.9		30 (73.2)	11 (26.8)	8	19.5	33	80.5
33	El Zein	Prevalence and correlates of food insecurity among U.S. college students: a multi-institutional study	2019	United States	Cross sectional study	University	Studetns who answered affirmatively to questions 1 and/or 2 of the HFSSM	USDA 10	12 months	Online survey	855	579	262	14	67.7	30.7	1.6	Not reported	Not reported	Not reported	Not reported	Not reported	692	81	163	19	Stress, disordered eating behaviors, and poorer sleep	Poor academic progress (lower GPA among)
34	Engel	Differences in Measured and Self-Categorized Food Security Status and Related Coping Strategies among College Students	2022	United States	Cross sectional study	University	Students enrolled at one university	USDA 10	12 months	Online survey	1003	658	335	10	66	33	1	22.2	4.9	Not reported	Not reported	Not reported	602	60	401	40
35	Esaryk	Campus Food Pantry Use Addresses a Gap Among California Public University Students	2021	United States	Cross sectional study	University	Food pantry users	USDA 6	Not reported	Online survey	1513	1178	335		78	22		21.9	3.64		Not reported	Not reported	772	51	741	49
36	Farahbakhsh	Food insecure student clients of a university-based food bank have compromised health, dietary intake and academic quality	2017	Canada	Cohort study	University	Food pantry users	USDA 10	1 month/30 days	Face to face	58	35	23		60.3	39.7		30	8.3		31 (53.4)	27 (46.6)	6	10.3	52	89.7	Fair/poor general health and fair/poor mental health	Poor academic progress
37	Flynn	Assessing Food Insecurity in Medical Students	2020	United States	Cross sectional study	University	Students enrolled at one university	USDA 6	3 months	Online survey	132	44	88		33	67		26	2.56		Not reported	Not reported	116	88.2	16	11.8
38	Frank	Toward a deeper understanding of food insecurity among college students: examining associations with emotional eating and biological sex	2023	United States	Cross sectional study	University	Students enrolled at one university	USDA 6	12 months	Online survey	232	191	41		82.3	17.7		19.9	2.45		Not reported	Not reported	145	62.5	87	37.5	Emotional eating
39	Gahan	"You Feel Out of Place": A PhotoVoice Study of the Impact of Food Insecurity on College Students	2022	United States	Qualitative research	University	Students enrolled at one university	USDA 6	1 month/30 days	Face to face	10	7	3		70	30		20.5			Not reported	Not reported	2	20	8	80	Poor mental health and anaemia.	Poor academic progress
40	Glantsman	Risk of food and housing insecurity among college students during the COVID-19 pandemic	2022	United States	Cross sectional study	University	Students enrolled at one university	USDA 10	12 months	Online survey	1956	1244	620	92	64	32	4	24.55	6.84	18-67	1775 (91)	176 (9)	1397	71.4	559	28.6	Disability and chronic illness
41	Goh	A public university's approach to student food insecurity: university of California, Irvine's supplemental food program	2022	United States	Cross sectional study	University	All students who utilized the UCI FRESH Basic Needs Hub were part of the study	USDA 3	Not reported	Online survey	1969	Not reported	Not reported	Not reported	Not reported	Not reported	Not reported	Not reported	Not reported	Not reported	Not reported	Not reported	325	17	1614	83
42	GonzÃ¡lez-PÃ©rez	Prevalence and Predictors of Food Insecurity among Students of a Spanish University during the COVID-19 Pandemic: FINESCOP Project at the UPV/EHU	2023	Other: Spain	Cross sectional study	University	Students enrolled at one university	FIES	Not reported	Online survey	422	289	133	0	68.5	31.5	Not reported	22.7	5.5	Not reported	Not reported	Not reported	308	77.1	114	22.9
43	Guzman	The Association between Food Security Status and Psychological Distress and Loneliness among Full-Time Undergraduate Students at a Minority-Serving Institution	2022	United States	Cross sectional study	University	Students enrolled at one university	USDA 6	1 month/30 days	Online survey	441	Not reported	Not reported	Not reported	Not reported	Not reported	Not reported	Not reported	Not reported	Not reported	Not reported	Not reported	224	50.8	217	49.2	Psychological distress and loneliness
44	Hagedorn	College student sleep quality and mental and physical health are associated with food insecurity in a multi-campus study	2021	United States	Cross sectional study	University		USDA 10	12 months	Online survey	17686	13220	4447	19	74.8	25.2	0	22.4	5.5	Not reported	Not reported	Not reported	10013	56.6	7673	43.4	Poorer sleep quality and poor mental and physical health
45	Hagedorn	Expenditure, Coping, and Academic Behaviors among Food-Insecure College Students at 10 Higher Education Institutes in the Appalachian and Southeastern Regions	2019	United States	Cross sectional study	University	Students enrolled at one of 10 universities	USDA 10	12 months	Online survey	13642	9331	3860	451	68.4	28.3	3.3	Not reported	Not reported	Not reported	12576 (92.2)	636 (4.7)	9481	69.5	4161	30.5
46	Hagedorn	Newly Food-Insecure College Students in Appalachia During the COVID-19 Pandemic	2022	United States	Cross sectional study	University	Students enrolled at one of 22 universities	HVS (Hunger vital signs)	Since the pandemic	Online survey	2018	1427	579	13	70.7	28.7	0.6	24.9	5.54		Not reported	Not reported	1380	68.4	638	31.6	Disability and anxiety and depression
47	Hagedorn	Food Insecurity and Behavioral Characteristics for Academic Success in Young Adults Attending an Appalachian University	2018	United States	Cross sectional study	University	Students enrolled at one university	USDA 10	12 months	Online survey	692	491	201	0	71	29	0	21.3	4	Not reported	Not reported	Not reported	439	63.4	253	36.6	Mean BMI was not significantly different between food secure and food-insecure students (p = 0.2636), however, BMI classification showed association that trended toward significance (p = 0.0601), with higher prevalence of obese classification in the food-insecure population than in the food secure population	Poor academic progress (lower GPA among)
48	Halfacre	Cooking facilities and food procurement skills reduce food insecurity among college students: a pilot study	2021	United States	Cross sectional study	University	Students enrolled at one university	USDA 10	Time in college	Online survey	338	222	116	0	65.7	34.3	0	Not reported	Not reported	Not reported	Not reported	Not reported	198	58.6	140	41.4
49	Harris	Everyday discrimination is a stronger predictor of eating competence than food insecurity or perceived stress in college students amidst COVID-19	2022	United States	Cross sectional study	University	Students enrolled at one university	USDA 6	March 2020	Online survey	1996	1430	462	104	72	23	5	20.1	3.5	Not reported	Not reported	Not reported	1608	82.1	388	17.9
50	Harville	Profile of a Food-Insecure College Student at a Major Southeastern University: A Randomized Cross-Sectional Study	2023	United States	Cross sectional study	University	Students enrolled at one university	USDA 6	12 months	Online survey	1087	838	249		78.1	21.9		20.77	3.43		Not reported	Not reported	695	63.9	392	36.1		Poor academic progress (lower GPA among)
51	Hattangadi	Is food insecurity associated with psychological distress in undergraduate university students? A cross sectional study	2021	Canada	Cross sectional study	University	Enrolled in the Faculty Health Sciences and Faculty of Education	USDA 6	12 months	Online survey	882	680	193	9	77	21.8	1.2	Not reported	Not reported	Not reported	870 (98.6)	12 (1.4)	644	73	238	27	Psychological distress
52	Hernandez	Feasibility of Delivering an on-Campus Food Distribution Program in a Community College Setting: A Mixed Methods Sequential Explanatory Investigation	2021	United States	Cohort study	University	Students and have an expected family contribution of $0 and total income reported in federal student aid forms of $25,000 or less	USDA 18	1 month/30 days	Online survey	1000	669	331		69.9	33.1		29.65	10.35		Not reported	Not reported	159	41.3	266	58.7
53	Huelskamp	Effects of campus food insecurity on obesogenic behaviors in college students	2021	United States	Cross sectional study	University	Distance education students excluded	Not reported	12 months	Online survey	547	Not reported	Not reported	Not reported	Not reported	Not reported	Not reported	Not reported	Not reported	Not reported	Not reported	Not reported	205	37.4	342	62.6	Obesogenic behaviors
54	Hughes	Student food insecurity: The skeleton in the university closet	2011	Australia	Cross sectional study	University	heterogeneous purposive sampling	USDA 6 and Single item	12 months	Online survey	399	237	153	9	60	38	2	Not reported	Not reported	Not reported	273 (70.2)	116 (29.8)	113	28.2	268	71.8	Weight loss
55	Hussain	Food insecurity and health behaviors among a sample of undergraduate students at an urban university	2023	United States	Cross sectional study	University	Undergraduate students	USDA 6	12 months	Online survey	257	209	42	6	81.5	16.5	2	20.5	3.2	Not reported	Not reported	Not reported	142	73.5	51	26.5	Poor sleep, high SSB consumption, and low fruit and vegetable intakes
56	Keefe	Campus Food Insecurity: Bringing Private Institutions into Conversations on Basic Needs	2020	United States	Cross sectional study	University	Undergraduate students	USDA 6	Not reported	Online survey	359	271	66	22	76	18	6	Not reported	Not reported	Not reported	Not reported	Not reported	185	51.5	174	48.5
57	Keller	Prevalence and Demographic Profiles of Food Insecure College Students at Main and Satellite Campuses in Northwestern USA	2023	United States	Cross sectional study	University	convenience sample	USDA 10	12 months	Online survey	983	669	314		68	32		Not reported	Not reported	18-30+	Not reported	Not reported	567	58	416	42
58	Kent	Severity of Food Insecurity among Australian University Students, Professional and Academic Staff	2022	Australia	Cross sectional study	University	Students enrolled at one university	USDA 6	12 months	Online survey	1257	868	347	42	69.1	27.6	3.3	Not reported	Not reported	18-55+	1064 (84.6)	193 (15.4)	730	58.1	527	41.9
59	Keogh	Peer support and food security in deaf college students	2020	United States	Cross sectional study	University	Students who self-reported using ASL	USDA 6	12 months	Online survey	166	85	71	10	51.2	42.8	4.2	23	6	Not reported	Not reported	Not reported	102	60.7	64	39.3	Obesity
60	Kim	Mental Health, Food Insecurity, and Economic Hardship among College Students during the COVID-19 Pandemic	2023	United States	Cross sectional study	University		USDA 6	1 month/30 days	Online survey	375	311	64		83	17		24.58	7.27		Not reported	Not reported	242	64.7	133	35.3	Mental health (anxiety and depression)
61	Klobodu	Perceived drivers of food insecurity and coping strategies of DACA-eligible college students-an exploratory study	2021	United States	Cross sectional study	University	Deferred Action for Childhood Arrivals (DACA)-eligible students	USDA 10	Not reported	Online survey	18	10	8		55	45		21.8	2.1		Not reported	Not reported	5	28	13	72
62	Knol	Food Insecurity, Self-rated Health, and Obesity among College Students	2017	United States	Cross sectional study	University	19yrs and over living off campus	USDA 10	12 months	Online survey	351	254	97	0	72.4	27.6	0	Not reported	Not reported	Not reported	Not reported	Not reported	131	37.3	482	62.7	Fair/poor self-rated health
63	Knol	Very Low Food Security Status is Related to Lower Cooking Self-Efficacy and Less Frequent Food Preparation Behaviors Among College Students	2019	United States	Cross sectional study	University	Undergraduate students living off campus	USDA 10	12 months	Online survey	368	259	109		70.4	29.6		20.5	1.4		Not reported	Not reported	136	37	232	63
64	Kopels	Food insecurity, diet and mental distress among resource insecure students during COVID-19	2023	United States	Cross sectional study	University		USDA 6	12 months	Online survey	51	34	16	1	66.7	31.4	2	21.86	2.51	18-26	Not reported	Not reported	13	28	37	72	Mental distress
65	Lankford	Sociodemographic Correlates of Food Insecurity in Students Attending a Private University: A Cross-Sectional, Descriptive Study	2022	United States	Cross sectional study	University	undergraduate, graduate, and professional students	USDA 6	12 months	Online survey	1316	1058	232	26	80.9	17.7	1.9	25.9	9.33	18-73	Not reported	Not reported	869	66	447	34
66	Lanza	Change in college student health and well-being profiles as a function of the COVID-19 pandemic	2022	United States	Cohort study	University	Aged 18-24yrs, current undergraduate enrollment	USDA 2	1 month/30 days	Online survey	1004	620	254	130	61.8	25.3	12.9	19.3	1.4		Not reported	Not reported	798	79.5	206	20.5
67	Laska	Sociodemographic and health disparities among students screening positive for food insecurity: Findings from a large college health surveillance system	2020	United States	Cross sectional study	University	Students participating in state-based surveillance of 27 post-secondary institutions.	USDA 2	12 months	Online survey	13720	8987	274	4459	65.5	32.5	2	Not reported	Not reported	18-25+	Not reported	Not reported	10427	76	3238	24	Stress, less physical activity, more SSBs, breakfast skipping, and fast food
68	Leung	Understanding the Cumulative Burden of Basic Needs Insecurities: Associations With Health and Academic Achievement Among College Students	2021	United States	Cross sectional study	University	Students enrolled at one university	USDA 10	12 months	Online survey	793	397	396		50	50		22.9	0.2		Not reported	Not reported	527	66.3	266	33.6	Anxiety and/or depression, fair/poor health	Poor academic progress (lower GPA among)
69	Leung	Associations between Food Security Status and Diet-Related Outcomes among Students at a Large, Public Midwestern University	2019	United States	Cross sectional study	University	Panel Study of Income Dynamics	USDA 10	12 months	Online survey	754	489	265		52.3	47.7		22.4			Not reported	Not reported	294	52.3	460	47.7	Poor nutrition
70	Leung	The Long-Term Effect of Food Insecurity During College on Future Food Insecurity	2021	United States	Cross sectional study	University		USDA 18	Not reported	Online survey	1508	896	612		55.3	44.7		21.6	3.2		Not reported	Not reported	1248	85.1	224	14.9
71	Loofbourrow	Evaluating Knowledge, Attitudes, and Practices Regarding CalFresh Participation in University Students	2022	United States	Cross sectional study	University	Low income students	USDA 10	1 month/30 days	Online survey	1408	Not reported	Not reported	Not reported	Not reported	Not reported	Not reported	Not reported	Not reported	Not reported	1200 (85.2)	208 (14.8)	808	57.4	600	42.6		Poor academic progress (lower GPA among)
72	Mahoney	" We've Always Been Kind of Kicked to the Curb ": A Mixed-Methods Assessment of Discrimination Experiences among College Students	2022	United States	Cross sectional study	University	Racial/ethnic minorities from general education courses.	USDA 6	Not reported	Online survey	308	194	114		63	37		Not reported	Not reported	18-24+	Not reported	Not reported	194	62.6	112	37.4	Discrimination
73	Marmolejo	Examining the association of student mental health and food security with college GPA	2022	United States	Cross sectional study	University	Student Reference Group	USDA 6	Not reported	Online survey	48103	32918	15127	58	68.5	31.5	0	22.54	5.9	Not reported	Not reported	Not reported	28558	59.4	19545	40.6	Psychological well-being	Poor academic progress (lower GPA among)
74	Maroto	Food Insecurity among Community College Students: Prevalence and Relationship to GPA	2013	United States	Cross sectional study	University	Students enrolled at one university	USDA 10	12 months	Not reported	301	166	135		55	45		23			Not reported	Not reported	72	24	229	76
75	Marshall	Food insecurity is associated with lower diet quality among dental students	2023	United States	Cross sectional study	University	Students enrolled at one university	USDA 10	Not reported	Online survey	189	130	59		68.8	31.2		25.8	3.3		Not reported	Not reported	102	54	87	46	Poor nutrition, higher SSBs consmption
76	Marshall	Is food insecurity a barrier to dental student success?	2021	United States	Cross sectional study	University	Students enrolled at two university	USDA 10	1 month/30 days	Online survey	81	49	32		60	40		24.3	2.9		Not reported	Not reported	43	53.1	38	46.9	Poor sleep and stress	Poor academic progress
77	Martinez	Campus Food Pantry Use Is Linked to Better Health Among Public University Students	2022	United States	Cross sectional study	University	Students enrolled at ten university	USDA 6	Most recent academic term	Online survey	1855	1447	185	223	78	10	12	21.7	3.5		Not reported	Not reported	560	40	933	60
78	Martinez	Redefining Basic Needs for Higher Education: It's More Than Minimal Food and Housing According to California University Students	2021	United States	Qualitative research	University	Students enrolled at ten university	USDA 6	12 months	Online survey	58	44	13	1	76	22	2	23		18-54	Not reported	Not reported	1	2	57	98
79	Martinez	Pathways from Food Insecurity to Health Outcomes among California University Students	2019	United States	Cross sectional study	University	Students enrolled at ten university	USDA 6	12 months	Online survey	8705	5818	2817	70	67	33	0	23	6	Not reported	Not reported	Not reported	5627	60	3438	40	Overweight or obese
80	Martinez	No food for thought: Food insecurity is related to poor mental health and lower academic performance among students in California's public university system	2020	United States	Cross sectional study	University	Undergraduate and graduate students were recruited from campus basic needs centers	USDA 6	12 months	Online survey	8705	5818	2817	70	67	33	0	23	6	Not reported	Not reported	Not reported	5627	60	3438	40	Poor mental health	Poor academic progress (lower GPA among)
81	Martinez	Food insecurity in California's public university system: what are the risk factors?	2018	United States	Cross sectional study	University	Undergraduate and graduate students who had accessed the campus food pantry	USDA 6	12 months	Online survey	8705	5832	2786	87	67	32	1	23	5	Not reported	Not reported	Not reported	5223	60	3482	40		Poor academic progress (lower GPA among)
82	Matias	Integrated Nutrition and Culinary Education in Response to Food Insecurity in a Public University	2021	United States	Non-randomised experimental study	University	Students in a nutrition class	USDA 6	1 month/30 days	Online survey	171	107	62	2	62.6	36.3	1.2	Not reported	Not reported	18-24+	Not reported	Not reported	112	70	49	30
83	Matthews	Dietary behaviors and food insecurity among Houston college students during the COVID-19 pandemic	2022	United States	Cross sectional study	University	Students enrolled at one university	USDA 6	During the pandemic	Online survey	140	92	38	10	70	29	1	Not reported	Not reported	18-25	Not reported	Not reported	112	85.5	19	14.5
84	McArthur	A High Prevalence of Food Insecurity Among University Students in Appalachia Reflects a Need for Educational Interventions and Policy Advocacy	2018	United States	Cross sectional study	University	Students enrolled at one university	USDA 10	12 months	Online survey	1093	723	317	53	66.1	29	4.9	Not reported	Not reported	Not reported	Not reported	Not reported	588	53.8	505	46.2	Fair or poor health, overweight or obese	Poor academic progress (lower GPA among)
85	McArthur	Freshmen at a University in Appalachia Experience a Higher Rate of Campus than Family Food Insecurity	2018	United States	Cross sectional study	University	Students enrolled at one university	USDA 10	Not reported	Online survey	455	331	118	6	72.7	25.9	1.3	18.5	1.04	18-33	Not reported	Not reported	358	78.5	98	21.5	Poor nutrition	Poor academic progress
86	McArthur	Use and Perceptions of a Campus Food Pantry Among Food Insecure College Students An Exploratory Study from Appalachia	2020	United States	Cross sectional study	University	Students enrolled at one university	USDA 10	Not reported	Online survey	896	629	193	74	70.2	21.5	8.3	21.1	3.4	18-59	Not reported	Not reported	459	51.2	437	48.8		Poor academic progress (lower GPA among)
87	McArthur	Food Insecurity Among College Students with and without Medical Disorders at a University in Appalachia	2020	United States	Cross sectional study	University	Students enrolled at one university	USDA 10	Not reported	Online survey	493	263	230		60	40		21.4	2.74	18-40	Not reported	Not reported	246	49.9	247	50.1	Physical or mental health disorders and learning disorders
88	McGuire	Trade-Offs Faced by 2-and 4-Year College Students Experiencing Food Insecurity: An Analysis of Qualitative Data	2023	United States	Qualitative research	University	Students enrolled at one university and screened for food insecurity	USDA 6	12 months	Face to face	53	39	12	2	74	23	4	Not reported	Not reported	18-36+	Not reported	Not reported	1	2	52	98		Time poor (trade-offs between completing assignments, attending class, and other class requirements)
89	Mei	Food Insecurity and Dietary Intake among College Students with Unlimited Meal Plans at a Large, Midwestern University	2021	United States	Cross sectional study	University	Students recalled from dinning hall	USDA 6	1 month/30 days	Online survey	1033	496	537		48	52		18.5			Not reported	Not reported	891	86	142	14	Poor nutrition
90	Meza	"It's a Feeling That One Is Not Worth Food": A Qualitative Study Exploring the Psychosocial Experience and Academic Consequences of Food Insecurity Among College Students	2019	United States	Qualitative research	University	Students enrolled in an undergraduate or graduate program and engaged with the food pantry	USDA 18	Not reported	Face to face	25	16	9		64	0.36		22.9			Not reported	Not reported	2	8	23	92		Poor academic progress (focusing focusing on academics)
91	Mialki	Covid-19 and College Students: Food Security Status before and after the Onset of a Pandemic	2021	United States	Cross sectional study	University	students attending a large, public land grant university	USDA 10	12 months	Online survey	3206	2217	921	68	70.7	29.3	0	22.5	4.7	Not reported	3001 (93.5)	205 (6.5)	1797	56.1	1409	43.9
92	Micevski	Food insecurity among university students in Victoria: A pilot study	2014	Australia	Cross sectional study	University	Any student over 18 at a university	USDA 6	Other: current university year	Hard copy surveys	124	94	30		76	24		Not reported	Not reported	19-25	Not reported	Not reported	65	52.4	59	47.6
93	Mihrshahi	Higher Prevalence of Food Insecurity and Psychological Distress among International University Students during the COVID-19 Pandemic: An Australian Perspective	2022	Australia	Cross sectional study	University	Students enrolled at one university	USDA 6	12 months	Online survey	105	88	15	2	84	14	2	24.95	6.61		66 (63)	39 (37)	60	58.1	44	41.9	Psychological distress
94	Miller	Food insecurity and assistance on campus: a survey of the student body	2019	United States	Cross sectional study	University	Students enrolled at one university	USDA 6	12 months	Online survey	1026	611	415		59.6	40.4		23.8	2.5		Not reported	Not reported	609	55.6	486	44.4
95	Miller	Home-prepared meals among college students at-risk for food insecurity: A mixed-methods study	2023	United States	Cross sectional study	University	Students enrolled at one university	USDA 10	9 months	Online survey	226	188	34	4	83	15	2	Not reported	Not reported		Not reported	Not reported	158	70	68	30
96	Miller	Associations between campus climate perceptions and food insecurity among undergraduates at a public university	2023	United States	Cross sectional study	University	Undergraduate students who had used a campus food resource	USDA 2	1 month/30 days	Online survey	1378	1047	331		76	24		Not reported	Not reported		Not reported	Not reported	832	60	546	40
97	Miller	Effect of the COVID-19 Pandemic on Healthy Components of Diet and Factors Associated with Unfavorable Changes among University Students in France	2022	France	Cross sectional study	University	Secondary data analyses were performed on undergraduate students	USDA 6	Not reported	Online survey	3508	2610	898		74.4	25.6		20.7	2		Not reported	Not reported	2558	81.7	950	18.3
98	Mirabitur	Predictors of college-student food security and fruit and vegetable intake differ by housing type	2016	United States	Cross sectional study	University	Students enrolled at one university	USDA 6	12 months	Online survey	514	371	143		72.2	27.8		Not reported	Not reported		Not reported	Not reported	238	46.3	276	53.7
99	Mitchell	Persistent and Episodic Food Insecurity and Associated Coping Strategies Among College Students	2022	United States	Cross sectional study	University		USDA 10	12 months	Online survey	888	478	353	57	53.8	39.8	6.4	Not reported	Not reported	18-25+	Not reported	Not reported	694	78.1	194	21.9
100	Moore	Low Food Security Present on College Campuses despite High Nutrition Literacy	2020	United States	Cross sectional study	University	Students enrolled at one university	USDA 6	Not reported	Online survey	672	527	69	76	78	10	12	Not reported	Not reported	Not reported	Not reported	Not reported	374	55.7	298	44.3
101	Morgan	Assessing food security through cooking and food literacy among students enrolled in a basic food science lab at Appalachian State University	2023	United States	Non-randomised experimental study	University	Students enrolled in a Basic Food Science Laboratory at a University	USDA 6	1 month/30 days	Online survey	51	30	21		59	41		20.98	3.6		Not reported	Not reported	24	63	15	37
102	Morris	The Prevalence of Food Security and Insecurity Among Illinois University Students	2016	United States	Cross sectional study	University	Students enrolled at one university	USDA 10	9 months	Online survey	1882	1253	692	0	66.6	33.4	0	Not reported	Not reported	Not reported	Not reported	Not reported	1223	65	659	35		Poor academic progress (lower GPA among)
103	Nazmi	SNAP participation decreases food insecurity among California public university students: a quasi-experimental study	2023	United States	Quasi-experimental study	University	Students enrolled at one university who applied for CalFresh	USDA 6	1 month/30 days	Online survey	48	24	24		50	50		21.8	3.1		Not reported	Not reported	8	16.2	40	83.8
104	Neal	Undergraduate food insecurity, mental health, and substance use behaviors	2022	United States	Cross sectional study	University	Students enrolled at one university	USDA 6	1 month/30 days	Paper-based questionnaire	589	409	173	7	69.7	29.3	1	20.05	Not reported	18-24	Not reported	Not reported	362	61.5	227	38.5	Depression and anxiety, Substance abuse
105	Nikolaus	Food Insecurity among College Students Differs by Questionnaire Modality: An Exploratory Study	2020	United States	Cross sectional study	University	Students enrolled at one university	USDA 10	1 month/30 days	Online survey	66	47	18	1	71.2	27.3	1.5	19.5	1.2		Not reported	Not reported	39	59.1	27	40.9
106	Nikolaus	College students' interpretations of food security questions: results from cognitive interviews	2019	United States	Cohort study	University	Students enrolled at one university	USDA 10	1 month/30 days	Face to face	33	23	10	Not reported	69.7	30.3	Not reported	19.5	1.2	18-24	Not reported	Not reported	230	68	113	32
107	Oh	Food Insecurity and Substance Use Among Young Adult College Students in the United States	2023	United States	Cross sectional study	University	Students enrolled at 36 university	USDA 2	12 months	Online survey	94722	54245	37298	3179	57.3	39.4	3.4	21.2			Not reported	Not reported	65797	70	28925	30	Mental health (depression, anxiety, and loneliness)
108	Oh	Economic strain, parental education and psychotic experiences among college students in the United States: Findings from the Healthy Minds Study 2020	2022	United States	Cross sectional study	University	Students enrolled at one university	USDA 2	12 months	Online survey	30582	20988	8779	815	68.63	28.71	2.47	23.8	Not reported	23.45-24.1	Not reported	Not reported	22090	72.3	8441	27.7	Psychotic experiences
109	Oh	Food insecurity and mental health among young adult college students in the United States	2022	United States	Cross sectional study	University	Students enrolled at one university	USDA 2	12 months	Online survey	96379	Not reported	Not reported	Not reported	Not reported	Not reported	Not reported	Not reported	Not reported	18-34	Not reported	Not reported	66650	69.2	29729	30.8	Mental health (Depression, anxiety, languishing, perceived need for help, loneliness, non-suicidal self injury, suicidal ideation, suicide plan or attempt)
110	Olauson	Student food insecurity: Examining barriers to higher education at the University of Saskatchewan	2018	Canada	Cross sectional study	University		USDA 10	12 months	Online survey	1282	847	432	3	66.1	33.7	0.2	Not reported	Not reported		1145 (89.3)	137 (10.7)	776	60.5	506	39.5	Poor mental and physical health	Dropped a course
111	Olfert	Struggling with the basics: food and housing insecurity among college students across twenty-two colleges and universities	2023	United States	Cross sectional study	University	Students enrolled at 22 university	USDA 10	Since being in college	Online survey	22153	16386	5741	26	73.1	25.8	0	22.3	5.5	Not reported	21466 (96.6)	743 (3.4)	12395	55.9	9759	44.1
112	Owens	Prevalence and Social Determinants of Food Insecurity among College Students during the COVID-19 Pandemic	2020	United States	Cross sectional study	University	Students enrolled at one university	USDA 6	1 month/30 days	Online survey	502	466	32	4	93.6	6.4	0	27.5	0.4	Not reported	Not reported	Not reported	388	77.3	164	22.7
113	Patton-LÃ³pez	Prevalence and correlates of food insecurity among students attending a midsize rural university in Oregon	2014	United States	Cross sectional study	University	Students enrolled at one university	USDA 6	Not reported	Online survey	354	258	96	0	73	27	0	Not reported	Not reported	18-25+	Not reported	Not reported	146	41	208	59	Fair or poor health	Poor academic progress (lower GPA among)
114	Payne-Sturges	Student Hunger on Campus: Food Insecurity Among College Students and Implications for Academic Institutions	2018	United States	Cross sectional study	University	Students enrolled at one university	USDA 18	Not reported	Online survey	237	192	45		81	19		20.69	4.3		Not reported	Not reported	201	85	36	15	Depression
115	Raskind	Food insecurity, psychosocial health and academic performance among college and university students in Georgia, USA	2019	United States	Cohort study	University	Students enrolled at one university	USDA 6	12 months	Online survey	2377	1527	850		64.24	35.76		21.01	1.93		Not reported	Not reported	1688	71	689	29	Depression and poorer psychosocial health	Poor academic progress (lower GPA among)
116	Reader	Food Insecurity among a Cohort of Division I Student-Athletes	2022	United States	Cross sectional study	University	Student athlets enrolled at one university	USDA 10	1 month/30 days	Online survey	45	33	12		73.33	26.57		Not reported	Not reported		Not reported	Not reported	18	40	27	60
117	Reeder	Food Insecurity, Depression, and Race: Correlations Observed Among College Students at a University in the Southeastern United States	2020	United States	Cross sectional study	University	Students enrolled at one university	USDA 6	Not reported	Online survey	131	95	36		72.5	27.5		19.77	1.68		Not reported	Not reported	81	61.8	50	38.2	Depression
118	Reynolds	Prevalence and Correlates of Food Insecurity among Students Attending a Small, Rural Canadian University	2018	Canada	Cross sectional study	University	Students enrolled at one university	USDA 10	Not reported	Online survey	218	167	51		76.6	23.4		20.4	3.6		Not reported	Not reported	137	62.8	81	37.2
119	Richards	A Comparison of Experiences with Factors Related to Food Insecurity between College Students Who Are Food Secure and Food Insecure: A Qualitative Study	2023	United States	Qualitative research	University	Students enrolled at one university	USDA 6	12 months	Online survey	58	32	26		55.2	44.8		23.9	5.5		39 (67.2)	19 (32.8)	28	48	30	52
120	Richson	Do the SCOFF items function differently by food-security status in U.S. college students?: Statistically, but not practically, significant differences	2023	United States	Cross sectional study	University	Students enrolled at one university	HVS (Hunger vital signs)	12 months	Online survey	122269	87753	34351	165	71.8	28.1	0.1	23.68	7.31		Not reported	Not reported	88497	72.4	33772	27.6
121	Rizk	Assessing the relationship between food insecurity and lifestyle behaviors among university students: a comparative study between Lebanon and Germany	2023	Germany	Cross sectional study	University	Students enrolled at one university	HFIAS	Not reported	Online survey	350	279	63	8	80	18	2	22.87	5.15	Not reported	Not reported	Not reported	232	66.3	118	33.7	Stress
122	Robbins	A cross sectional assessment of basic needs insecurity prevalence and associated factors among college students enrolled at a large, public university in the Southeastern U.S	2022	United States	Cross sectional study	University	Students enrolled at one university	HVS (Hunger vital signs)	12 months	Online survey	2514	1754	720	40	69.8	28.6	1.4	24	6.2	18-30+	Not reported	Not reported	1295	51.5	1219	48.5
123	Royer	Food Insecurity is Related to Disordered Eating Behaviors Among College Students	2021	United States	Cross sectional study	University	Students enrolled at one university	USDA 10	Not reported	Online survey	533	414	119		77.7	22.3		20.4	1.7		Not reported	Not reported	232	42	321	58
124	Ryan	Food Insecurity, Associated Health Behaviors, and Academic Performance Among Urban University Undergraduate Students	2022	United States	Cross sectional study	University	Students enrolled at one university	USDA 6	12 months	Online survey	257	209	42	6	81	16	2	20.1	2.5		Not reported	Not reported	152	59	105	41
125	Sackey	Factors associated with food insecurity among health sciences students during the COVID-19 pandemic	2023	United States	Cross sectional study	University	Students enrolled in health sciences at one university	USDA 6	12 months	Online survey	816	583	197	36	71.4	24.1	4.5	25	5	Not reported	Not reported	Not reported	608	77.9	172	22.1	Psychological distress
126	Savoie-Roskos	Food insecurity exists among college students at a midsized university in Utah	2023	United States	Cross sectional study	University	Students enrolled at one university	USDA 10	1 month/30 days	Online survey	923	457	466		49.5	50.5		Not reported	Not reported		Not reported	Not reported	415	45	508	55
127	Schinkel	Service, Scholarship, and Sacrifice: A Qualitative Analysis of Food Security Barriers and Strategies among Military-Connected Students	2023	United States	Cross sectional study	University	Students enrolled at one university	USDA 6	12 months	Online survey; Other: Both an online survey and a focus group interview were used to assess food insecurity.	127	74	45	8	58.3	35.4	6.3	Not reported	Not reported	18-43+	Not reported	Not reported	47	37	80	63
128	Simon	Factors Associated with Food Insecurity and Food Assistance Program Participation among University Students	2018	United States	Cross sectional study	University	Students enrolled at one university	USDA 6	Not reported	Face to face	116	68	48	0	58.6	41.4	0	Not reported	Not reported	18-30+	Not reported	Not reported	66	56.9	50	43.1		Poor academic progress
129	Slotnick	Tap water perceptions and water filter use vary with socio-demographic characteristics and are associated with water and sugar-sweetened beverage consumption in university students	2023	United States	Cross sectional study	University	First-generation and racial/ethnic minority students	USDA 10	Not reported	Online survey	793	482	287	24	60.8	36.2	3	Not reported	Not reported	Not reported	Not reported	Not reported	631	79.6	162	20.4
130	Soldavini	Rates of and characteristics associated with food insecurity differ among undergraduate and graduate students at a large public university in the Southeast United States	2019	United States	Cross sectional study	University	Students enrolled at one university	USDA 10	12 months	Online survey	4819	3467	1316	36	72	27.3	0.7	Not reported	Not reported		4553 (94.5)	266 (5.5)	2706	56.2	2113	43.7
131	Soldavini	The importance of precision: differences in characteristics associated with levels of food security among college students	2020	United States	Cross sectional study	University	Students enrolled at one university	USDA 10	12 months	Online survey	4829	3475	1317	37	72	27.3	0.8	23	5.5		4559 (94.4)	270 (5.6)	2714	56.2	2115	43.8
132	Soldavini	Characteristics associated with changes in food security status among college students during the COVID-19 pandemic	2021	United States	Cross sectional study	University	Students enrolled at one university	USDA 10	5 months	Online survey	2039	1494	494	51	73	24	3	21.7	4.6		Not reported	Not reported	1408	69.1	631	30.9
133	Soulakova	Negative impact of chronic pandemic-specific financial stress on food security among college students	2023	United States	Cross sectional study	University		USDA 6	1 month/30 days	Online survey	620	453	167		73.1	26.9		Not reported	Not reported	18-30	Not reported	Not reported	312	50.3	308	49.7
134	Soulakova	Correlates of COVID-19 vaccine uptake among U.S. College students	2023	United States	Cross sectional study	University	Students enrolled at one university	USDA 6	1 month/30 days	Online survey	617	450	167		72.9	27.1		Not reported	Not reported		Not reported	Not reported	313	50.7	304	49.3
135	Stott	College students with disabilities report higher rates of food insecurity	2023	United States	Cross sectional study	University	Students enrolled at one university	USDA 6	12 months	Online survey	880	542	337	1	61.6	38.3	0.1	19	1.2	18-22	Not reported	Not reported	715	81.2	165	18.8
136	Tanner	Food insecurity and utilization of campus food resources differ by demographic and academic group	2023	United States	Cross sectional study	University	Pell Grant recipients	USDA 10	Not reported	Online survey	1190	Not reported	Not reported	Not reported	Not reported	Not reported	Not reported	Not reported	Not reported	Not reported	Not reported	Not reported	566	55	353	45
137	Tavolacci	COVID-19 Pandemic and Eating Disorders among University Students	2021	France	Cross sectional study	University	Students enrolled at one university	USDA 6	Not reported	Online survey	3508	2361	1147		67.3	32.7		20.7	2.3		Not reported	Not reported	2866	81.7	642	18.3
138	Theodoridis	Food insecurity and Mediterranean diet adherence among Greek university students	2018	Greece	Cross sectional study	University	Students enrolled at one university	HFIAS	1 month/30 days	Face to face	236	155	81		65.7	34.3		21.7	2.1		Not reported	Not reported	42	17.8	194	82.2
139	Tripathy	Food insecurity disparities and impact on academic and social experiences among college students at a large public university	2023	United States	Cross sectional study	University	Students enrolled at one university	USDA 6	12 months	Online survey	418	303	115		72.4	27.6		Not reported	Not reported		Not reported	Not reported	285	68.2	133	31.8		Poor academic progress (missing class and exam, dropping a class, and not buying a required textbook)
140	Umeda	Depression Mediates the Relationship between Food Insecurity and Pain Interference in College Students	2020	United States	Cross sectional study	University	Students enrolled at one university	USDA 10	1 month/30 days	Face to face	176	80	96		45.45	54.55		19.16	2.03		Not reported	Not reported	1133	75.5	43	24.4	Depression and pain interference
141	Umeda	Food insecurity and academic function among college students during the COVID-19 pandemic: A moderating role of the first-generation college student status	2023	United States	Cross sectional study	University	Students enrolled at one university	USDA 10	1 month/30 days	Online survey	360	182	178		50.6	49.4		22.1	3.5		Not reported	Not reported	290	80.6	70	19.4
142	vanWoerden	Food Insecure College Students and Objective Measurements of Their Unused Meal Plans	2019	United States	Cross sectional study	University	Students enrolled at one university	USDA 6	1 month/30 days	Online survey	794	565	229		71	29		18.4	3.6		Not reported	Not reported	512	64.5	282	35.5
143	Wagler	Food and housing security at a US Hispanic-Serving Institution: An examination before and during the COVID-19 pandemic	2022	United States	Cross sectional study	University	Students enrolled at one university	USDA 6	12 months	Online survey	7633	Not reported	Not reported	Not reported	Not reported	Not reported	Not reported	Not reported	Not reported	18-65+	Not reported	Not reported	3886	50.9	3747	49.1
144	Walker	Social determinants of mental health: the roles of traumatic events, financial strain, housing instability, food insecurity, and commute time	2023	United States	Cross sectional study	University	Students enrolled at one university	Single item	Not reported	Online survey	215	103	101	11	48	47	4	24	4.5	Not reported	Not reported	Not reported	195	74	56	26	Anxiety and depressive symptoms
145	Watson	College students identify university support for basic needs and life skills as key ingredient in addressing food insecurity on campus	2017	United States	Qualitative research	University	Representative sample	USDA 6	Not reported	Face to face	82	50	31	1	61	38	1	Not reported	Not reported		77 (94)	5 (6)	38	46	44	54	Mental and physical health (stress, inability to focus on their work, fatigue, lack of energy, irregular sleep patterns, irritability, depression, headaches, and weight gain linked to inadequate food intake)	Poor academic progress (lower GPA among)
146	Wattick	Relationship between Diet and Mental Health in a Young Adult Appalachian College Population	2018	United States	Cross sectional study	University	Students enrolled at one university	USDA 10	1 month/30 days	Online survey	1956	1320	636	0	67.5	32.5	0	Not reported	Not reported	Not reported	Not reported	Not reported	1238	63.3	718	36.7	Depression
147	Weaver	University student food insecurity and academic performance	2020	United States	Cross sectional study	University	Students enrolled at one university	USDA 10	1 month/30 days	Online survey	2055	1161	894		56.5	43.5		20.9	4.34		Not reported	Not reported	532	34.8	1523	65.2		Poor academic progress (lower GPA among)
148	Weaver	Obstacles to food security, food pantry use, and educational success among university students: a mixed methods approach	2022	United States	Cross sectional study	University	Students enrolled at one university	USDA 10	1 month/30 days	Online survey	1071	Not reported	Not reported	Not reported	Not reported	Not reported	Not reported	21.22	Not reported	Not reported	Not reported	Not reported	323	30	748	70
149	Whatnall	Lifestyle behaviors and related health risk factors in a sample of Australian university students	2020	Australia	Cross sectional study	University	Students enrolled at two universities	Singe ltem	12 months	Online survey	3077	2134	928	15	69.4	30.2	0.5	27.1	9.8		2725 (88.6)	352 (11.4)	2394	77.8	683	22.2
150	Whatnall	Predictors of food insecurity among Australian university students: A cross-sectional study	2020	Australia	Cross sectional study	University	Students enrolled at one university	USDA 6	12 months	Online survey	366	260	100	6	71	27.3	1.6	27.3	10.4		341(93.2)	25 (6.8)	190	51.9	176	48.1
151	Willis	Feeding inequality: food insecurity, social status and college student health	2021	United States	Cross sectional study	University	Students enrolled at one university	USDA 6	1 month/30 days	Online survey	300	220	80		73.3	26.7		22.65	5.98		Not reported	Not reported	214	71.3	86	28.7	Poor health and overweight/obesity
152	Wolfson	The effect of food insecurity during college on graduation and type of degree attained: evidence from a nationally representative longitudinal survey	2022	United States	Cohort study	University	Panel Study of Income Dynamics	USDA 18	Not reported	Online survey	1574	926	648		54.5	45.5		21.62	0.13		Not reported	Not reported	1257	85.1	317	14.9
153	Wooten	Assessing food insecurity prevalence and associated factors among college students enrolled in a university in the Southeast USA	2019	United States	Cross sectional study	University	Students enrolled at three universities	USDA 10	12 months	Online survey	4842	3344	1425	73	69	29	2	23.6	6.7	Not reported	Not reported	Not reported	1085	22.4	3757	77.6		Poor academic progress (lower GPA among)
154	Wright	The influence of cultural food security on cultural identity and well-being: a qualitative comparison between second-generation American and international students in the United States	2021	United States	Qualitative research	University	Second-generation American and international students	USDA 6	Not reported	Face to face	31	20	11		64.5	35.5		Not reported			16 (51.6)	15 (48.4)	28	48.2	30	51.7
155	Zickgraf	Food insecurity is associated with eating disorders independent of depression and anxiety: Findings from the 2020-2021 Healthy Minds Study	2022	United States	Cross sectional study	University	Students who participated in the Healthy Minds Study	HVS (Hunger vital signs)	12 months	Online survey	121627	70448	47817	3407	57.9	39.3	2.8	24.1	8		Not reported	Not reported	88029	74.5	33598	25.5	Probable eating disorders, probable depression, and probable anxiety.
156	Zigmont	Captive market pricing and lack of transportation: a survey of undergraduate food insecurity at a public university in New England	2022	United States	Cross sectional study	University	Students enrolled at one university	USDA 6	Not reported	Face to face	951	600	351		63.1	36.9		Not reported	Not reported		Not reported	Not reported	616	64.7	335	35.3
